# Supplementary material for: Assessing 5-Aminolevulinic Acid as a Natural Biocide Precursor for Light-Activated Eradication of Pseudomonas spp
Source: Int J Mol Sci. 2025 Jul 24;26(15):7153. doi: 10.3390/ijms26157153 (PMC12346362; doi:10.3390/ijms26157153)
Supplement: Supplementary file 1 [file ijms-26-07153-s001.zip]

Archive with 1 entries (1 files):
- ijms-3707842-supplementary.pdf
